# Supplementary material for: The secondary somatosensory cortex gates mechanical and heat sensitivity
Source: Nat Commun. 2024 Feb 12;15:1289. doi: 10.1038/s41467-024-45729-7 (PMC10861531; doi:10.1038/s41467-024-45729-7)
Supplement: Supplementary file 4 — Source Data [file 41467_2024_45729_MOESM4_ESM.xlsx]

## Sheet: Fig 1
Fig 1g
	mCherry Ipsilateral Paw								mCherry Contralateral Paw								ChR2 Ipsilateral Paw								ChR2 Contralateral Paw
Light Off	0.645372	0.902356	1.02778	0.668192	0.783989	0.645372	1.02778		1.02778	1.02506	1.28863	0.783989	0.568604	1.07554	0.914432		0.871267	0.322894	0.533409	0.749894	0.350269	1.22293	1.02506		0.510211	0.783252	1.02778	1.33352	1.07554	0.902356	0.749894
Light On	0.533409	0.749894	1.22293	0.619798	0.248239	0.482359	0.902356		0.783989	1.22293	1.28863	0.749894	0.208267	0.749894	1.01275		0.783989	0.749894	1.26491	0.619798	0.394966	0.749894	0.973935		0.043708	0.117044	0.092389	0.208267	0.39022	0.39022	0.619798
Fig 1i
	mCherry Ipsilateral Paw								mCherry Contralateral Paw								ChR2 Ipsilateral Paw								ChR2 Contralateral Paw
Light Off	1.16	1	0.97	1.65	3.65	5.12	1.44		1.22	1.46	0.91	2.66	1.84	2.66	1		1.31	0.57	1.62	1.72	2.06	2.32	3.07		3.38	2.6	2	2.94	2.37	1.37	2.84
Light On	1.22	0.62	1.03	1.5	2.55	4.38	0.69		1	0.9	1.16	0.97	4.03	3.12	5.25		0.59	0.42	1.1	1.25	1.5	2.32	1.19		4.93	0.47	2.97	1.12	2.68	1.04	5.48
Fig 1j
	mCherry Ipsilateral Paw								mCherry Contralateral Paw								ChR2 Ipsilateral Paw											ChR2 Contralateral Paw
Light Off	9.91	9.8	15.57	10.66	11.08	13.35	15.82		7.77	11.53	10.27	11.27	10.36	11.02	10.85		11.86	14.97	13.75	12.63	10.51	17.68	8.04	7.72	11.32	10.99		10.13	13.79	11.26	10.34	9.1	18.84	7.24	14.51	15.7	8.08
Light On	12.05	7.79	17.34	28.83	10.74	10.34	14.01		7.41	14.61	8.25	18.14	7.89	11.84	12.38		14.45	7.6	27.7	11.51	18.07	11.56	8.21	18.68	12.32	7.99		3.81	4.88	4.72	4.09	4.99	7.07	6.53	4.35	9.86	8.73
Fig 1n
	Pretest										Posttest
mCherry	60.5144	28.3373	34.4764	59.0858	61.0368	41.3333	64.2222	64.4444			57.6951	42.2599	22.999	59.1081	52.1559	51.3	43.7778	67.6667
ChR2	43.5572	46.7309	58.3483	54.208	34.388	72.6513	41.2589	57.3333	30.2856		33.7697	51.3484	47.3592	47.3204	44.2276	47.4632	62.1444	66.2889	25.5556
	Female	Male
mCherry	4	4
ChR2	4	5

## Sheet: Fig 2c
Fig 2c	Percent Withdrawals
	0.04g	0.16g	0.6g	1.4g
Animal 1	10	30	70	90
Animal 2	0	10	20	30
Animal 3	10	10	30	70
Male	Female
2	1

## Sheet: Fig 2d
	No Withdrawal			Withdrawal				AUC
Time	Average Z-scored dF/F	SEM	N	Average Z-scored dF/F	SEM	N		No Withdrawal	Withdrawal
-0.54	-0.02796	0.140459	28	-0.71352	0.12157	2		1.772	1.779
-0.48	-0.02286	0.141486	28	-0.78281	0.12415	2		-0.7142	-0.1493
-0.42	-0.01773	0.145219	28	-0.88178	0.16036	2		-0.4909
-0.36	-0.01676	0.145652	28	-0.94008	0.190425	2		0.463
-0.3	-0.03361	0.145334	28	-0.96664	0.23213	2		0.1279
-0.24	-0.04284	0.14593	28	-0.98703	0.26927	2		1.565
-0.18	-0.05001	0.144711	28	-1.02301	0.286125	2		0.6047
-0.12	-0.03209	0.146503	28	-1.02971	0.322885	2		1.766
-0.06	-0.02613	0.146836	28	-1.04878	0.341185	2		0.6424
0	-0.01443	0.14609	28	-1.08174	0.343655	2		0.6285
0.06	-0.00397	0.144931	28	-1.12367	0.321765	2		0.0681
0.12	-0.00262	0.146483	28	-1.15227	0.31334	2		0.004209
0.18	0.00981	0.145795	28	-1.14637	0.27325	2		-2.292
0.24	0.033527	0.14655	28	-1.14199	0.24035	2		2.123
0.3	0.048935	0.147742	28	-1.14796	0.2238	2		0.2635
0.36	0.05791	0.150117	28	-1.12419	0.259055	2		-0.005568
0.42	0.058056	0.152167	28	-1.07631	0.30396	2		0.6396
0.48	0.066681	0.155191	28	-1.02147	0.341865	2		0.2295
0.54	0.094052	0.157825	28	-0.98362	0.399585	2		0.2969
0.6	0.105843	0.160614	28	-0.88426	0.423695	2		0.0071
0.66	0.135182	0.16438	28	-0.79719	0.470775	2		0.5608
0.72	0.156158	0.164209	28	-0.72305	0.509205	2		-0.005862
0.78	0.165077	0.160962	28	-0.67972	0.55085	2		0.5238
0.84	0.173101	0.158881	28	-0.62192	0.608905	2		0.4444
0.9	0.195395	0.159097	28	-0.56352	0.634971	2		1.012
0.96	0.225728	0.161401	28	-0.53272	0.629005	2		0.8974
1.02	0.278959	0.166443	28	-0.49605	0.632594	2		0.4394
1.08	0.319178	0.173471	28	-0.46276	0.586143	2		0.03247
1.14	0.341489	0.18057	28	-0.4048	0.517927	2
1.2	0.393698	0.190149	28	-0.36809	0.483998	2
1.26	0.420401	0.193884	28	-0.29904	0.453886	2
1.32	0.453516	0.1961	28	-0.22065	0.379195	2
1.38	0.481955	0.196458	28	-0.114	0.292525	2
1.44	0.500891	0.195625	28	-0.04825	0.20824	2
1.5	0.504205	0.195772	28	-0.02384	0.159421	2
1.56	0.512028	0.195463	28	-0.01817	0.094319	2
1.62	0.491965	0.191403	28	-0.00805	0.018398	2
1.68	0.468069	0.183916	28	-0.01976	0.027043	2
1.74	0.452552	0.176135	28	-0.04596	0.071676	2
1.8	0.412354	0.169952	28	-0.11015	0.10473	2
1.86	0.390586	0.165384	28	-0.17502	0.12923	2
1.92	0.373102	0.160416	28	-0.25732	0.10803	2
1.98	0.35889	0.15587	28	-0.34673	0.083005	2
2.04	0.346541	0.15285	28	-0.40621	0.07964	2
2.1	0.359877	0.148701	28	-0.42175	0.084135	2
2.16	0.355609	0.144511	28	-0.44027	0.070005	2
2.22	0.346957	0.140282	28	-0.49006	0.05725	2
2.28	0.335021	0.135501	28	-0.49228	0.087	2
2.34	0.325642	0.133683	28	-0.52013	0.112305	2
2.4	0.331536	0.131034	28	-0.50277	0.12602	2
2.46	0.324172	0.130721	28	-0.49171	0.13932	2
2.52	0.326153	0.130358	28	-0.47329	0.147865	2
2.58	0.323513	0.13071	28	-0.4735	0.13058	2
2.64	0.319523	0.132645	28	-0.49611	0.097825	2
2.7	0.300916	0.136498	28	-0.48082	0.091715	2
2.76	0.274627	0.139348	28	-0.4634	0.121615	2
2.82	0.262257	0.142115	28	-0.41824	0.157775	2
2.88	0.252031	0.145338	28	-0.39554	0.144675	2
2.94	0.233546	0.147714	28	-0.36135	0.10409	2
3	0.205499	0.151393	28	-0.36305	0.08283	2

## Sheet: Fig2e
	No Withdrawal			Withdrawal					AUC
Time	Average Z-scored dF/F	SEM	N	Average Z-scored dF/F	SEM	N			No Withdrawal	Withdrawal
-0.54	-0.01847	0.130146	25	-0.03156	0.277321	5			-1.204	-1.387
-0.48	-0.0077	0.133347	25	-0.04863	0.259553	5			-1.311	1.681
-0.42	0.008921	0.136246	25	-0.05553	0.241305	5			0.02355	2.587
-0.36	0.022333	0.136238	25	-0.0753	0.206695	5			2.768	1.047
-0.3	0.043513	0.14003	25	-0.06252	0.187619	5			0.6422	0.1539
-0.24	0.059282	0.143628	25	-0.03936	0.170639	5			1.755
-0.18	0.070634	0.148185	25	2.04e-05	0.163228	5			0.06827
-0.12	0.07284	0.147663	25	0.02077	0.153381	5			-0.4484
-0.06	0.070177	0.147808	25	0.004023	0.147177	5			0.1282
0	0.06698	0.148164	25	-0.02726	0.157532	5			-0.5949
0.06	0.060174	0.147087	25	-0.05277	0.160326	5			0.4167
0.12	0.059793	0.145354	25	-0.06491	0.16492	5			0.4971
0.18	0.055574	0.141225	25	-0.06211	0.167843	5			0.3921
0.24	0.050052	0.137893	25	-0.0631	0.171734	5			-0.1334
0.3	0.059473	0.13551	25	-0.07176	0.170347	5			-0.424
0.36	0.06742	0.134286	25	-0.08594	0.171311	5			-0.998
0.42	0.070009	0.131896	25	-0.10101	0.172038	5			0.112
0.48	0.077981	0.133359	25	-0.11465	0.174458	5			-1.798
0.54	0.077295	0.136275	25	-0.12202	0.190215	5			-1.976
0.6	0.065276	0.140564	25	-0.1061	0.208177	5			-0.2775
0.66	0.061673	0.14508	25	-0.10454	0.223136	5			2.398
0.72	0.064354	0.15137	25	-0.0908	0.241515	5			1.264
0.78	0.065225	0.15815	25	-0.06043	0.239836	5			-0.478
0.84	0.064832	0.166724	25	0.028098	0.232178	5			0.5013
0.9	0.046347	0.173098	25	0.121922	0.222142	5			-0.08296
0.96	0.035304	0.178655	25	0.20815	0.225306	5
1.02	0.032459	0.18319	25	0.302689	0.233014	5
1.08	0.039801	0.186522	25	0.39607	0.255947	5
1.14	0.048404	0.186674	25	0.475602	0.269316	5
1.2	0.079396	0.185246	25	0.559347	0.294205	5
1.26	0.098332	0.184032	25	0.617795	0.333247	5
1.32	0.11207	0.181015	25	0.645844	0.361224	5
1.38	0.115018	0.178015	25	0.657155	0.384849	5
1.44	0.124694	0.175983	25	0.61946	0.385402	5
1.5	0.127755	0.175071	25	0.574187	0.371363	5
1.56	0.121877	0.174011	25	0.526772	0.377756	5
1.62	0.114481	0.173495	25	0.469235	0.359233	5
1.68	0.091336	0.171258	25	0.434792	0.341511	5
1.74	0.063325	0.16532	25	0.394541	0.322734	5
1.8	0.027066	0.160166	25	0.348981	0.300005	5
1.86	0.013929	0.155117	25	0.345736	0.28963	5
1.92	-0.00742	0.149162	25	0.349238	0.280042	5
1.98	-0.01027	0.139664	25	0.351442	0.26263	5
2.04	-0.00709	0.131876	25	0.341837	0.25678	5
2.1	0.015788	0.122336	25	0.326514	0.268144	5
2.16	0.053105	0.119764	25	0.316067	0.275251	5
2.22	0.063458	0.113216	25	0.338312	0.293528	5
2.28	0.085841	0.110663	25	0.348685	0.320505	5
2.34	0.106103	0.108906	25	0.376636	0.337132	5
2.4	0.120263	0.103577	25	0.399195	0.347926	5
2.46	0.124517	0.10193	25	0.385162	0.338458	5
2.52	0.140706	0.100998	25	0.386212	0.3202	5
2.58	0.144038	0.103329	25	0.378755	0.300052	5
2.64	0.139163	0.105158	25	0.384535	0.2908	5
2.7	0.126132	0.106047	25	0.379792	0.282179	5
2.76	0.100884	0.107482	25	0.368303	0.278144	5
2.82	0.10397	0.109864	25	0.337801	0.27081	5
2.88	0.094797	0.111532	25	0.351295	0.276154	5
2.94	0.090383	0.111982	25	0.366843	0.278882	5
3	0.097014	0.112274	25	0.373551	0.263187	5

## Sheet: Fig2f
	No Withdrawal			Withdrawal				AUC
Time	Average Z-scored dF/F	SEM	N	Average Z-scored dF/F	SEM	N		No Withdrawal	Withdrawal
-0.54	-0.07467	0.066156	18	-0.207	0.09348	12		1.072	0.6017
-0.48	-0.07946	0.064856	18	-0.22029	0.087763	12		0.6693	1.099
-0.42	-0.07296	0.069463	18	-0.22535	0.084616	12		2.107	0.2148
-0.36	-0.0655	0.079262	18	-0.23353	0.081818	12		0.4089	2.13
-0.3	-0.05951	0.088761	18	-0.24576	0.080851	12		-4.023	0.8847
-0.24	-0.05348	0.095301	18	-0.27764	0.082906	12		-1.905	1.337
-0.18	-0.04578	0.094678	18	-0.29213	0.07754	12		-0.2675	2.372
-0.12	-0.0571	0.093953	18	-0.29978	0.074368	12		0.7608	0.2545
-0.06	-0.05673	0.093433	18	-0.30338	0.072857	12		0.1351	2.419
0	-0.05331	0.093998	18	-0.32374	0.071207	12		-0.7427	0.5341
0.06	-0.06302	0.096748	18	-0.32636	0.06898	12		-0.2794	0.9806
0.12	-0.04642	0.104717	18	-0.31871	0.065586	12		0.4499	1.453
0.18	-0.03875	0.109385	18	-0.32506	0.069762	12		-0.03745
0.24	-0.02833	0.106392	18	-0.32883	0.07338	12		0.2175
0.3	-0.02326	0.103889	18	-0.32754	0.075715	12		0.08468
0.36	-0.01594	0.103894	18	-0.31404	0.077074	12		0.5391
0.42	-0.00525	0.108787	18	-0.29711	0.081626	12		0.1256
0.48	0.00206	0.112265	18	-0.26654	0.087009	12		0.2301
0.54	0.020006	0.116026	18	-0.22332	0.094203	12
0.6	0.055309	0.125096	18	-0.13607	0.100516	12
0.66	0.11598	0.140631	18	-0.06349	0.107109	12
0.72	0.166701	0.157686	18	-0.01079	0.124941	12
0.78	0.207595	0.172877	18	0.072044	0.144557	12
0.84	0.249935	0.187326	18	0.160826	0.161941	12
0.9	0.289814	0.196307	18	0.295937	0.184239	12
0.96	0.322932	0.203319	18	0.455401	0.212401	12
1.02	0.349365	0.208507	18	0.595689	0.236772	12
1.08	0.375252	0.213595	18	0.689845	0.253811	12
1.14	0.372956	0.201463	18	0.772104	0.256519	12
1.2	0.370527	0.191275	18	0.807877	0.240552	12
1.26	0.337672	0.178808	18	0.871355	0.238745	12
1.32	0.301889	0.164285	18	0.962963	0.249069	12
1.38	0.275971	0.158598	18	1.01964	0.252831	12
1.44	0.260218	0.154364	18	1.0489	0.25387	12
1.5	0.238631	0.149916	18	1.02933	0.23461	12
1.56	0.216765	0.145823	18	0.962594	0.206913	12
1.62	0.196331	0.139874	18	0.908575	0.185406	12
1.68	0.172913	0.129391	18	0.877986	0.174329	12
1.74	0.149696	0.126064	18	0.852181	0.174686	12
1.8	0.133267	0.120479	18	0.846231	0.160373	12
1.86	0.150496	0.117166	18	0.80452	0.134903	12
1.92	0.141423	0.115295	18	0.739011	0.11753	12
1.98	0.148218	0.109592	18	0.681185	0.110582	12
2.04	0.124233	0.096563	18	0.663233	0.108044	12
2.1	0.113496	0.092732	18	0.643397	0.110216	12
2.16	0.113275	0.090304	18	0.630412	0.117303	12
2.22	0.119835	0.088424	18	0.618241	0.128463	12
2.28	0.129056	0.092395	18	0.618782	0.141786	12
2.34	0.14657	0.091492	18	0.607281	0.151912	12
2.4	0.148871	0.091026	18	0.573952	0.14995	12
2.46	0.125543	0.094262	18	0.545523	0.153124	12
2.52	0.119108	0.096549	18	0.517524	0.152467	12
2.58	0.092656	0.099768	18	0.495558	0.160665	12
2.64	0.075184	0.099877	18	0.469285	0.159649	12
2.7	0.06086	0.098031	18	0.431995	0.156904	12
2.76	0.049779	0.094243	18	0.421306	0.15037	12
2.82	0.025078	0.092772	18	0.40598	0.150494	12
2.88	0.006684	0.084826	18	0.386207	0.146977	12
2.94	-0.00677	0.081461	18	0.362791	0.142516	12
3	-0.03217	0.076555	18	0.344831	0.135424	12

## Sheet: Fig2g
	No Withdrawal			Withdrawal				AUC
Time	Average Z-scored dF/F	SEM	N	Average Z-scored dF/F	SEM	N		No Withdrawal	Withdrawal
-0.54	0.225635	0.178362	11	-0.22263	0.101022	19		1.395	-1.23
-0.48	0.270069	0.189214	11	-0.23431	0.100759	19		-0.4937	0.2509
-0.42	0.258824	0.183015	11	-0.25029	0.101127	19		-1.972	-0.2116
-0.36	0.227383	0.179546	11	-0.26518	0.09945	19		1.52	-0.3794
-0.3	0.180314	0.171494	11	-0.27956	0.098573	19		0.9469	0.8294
-0.24	0.14476	0.174494	11	-0.29134	0.099783	19		1.829	0.3471
-0.18	0.149465	0.181031	11	-0.30485	0.101243	19		0.8318	-0.4722
-0.12	0.152462	0.191369	11	-0.31926	0.10059	19		-1.087	1.285
-0.06	0.170216	0.192125	11	-0.33186	0.100232	19		0.6066	1.035
0	0.161107	0.175186	11	-0.33634	0.100577	19		0.5657	-0.5034
0.06	0.143666	0.144895	11	-0.34613	0.100558	19		1.992	3.763
0.12	0.102244	0.124477	11	-0.35132	0.100035	19			2.046
0.18	0.072924	0.117878	11	-0.34905	0.100704	19			0.2292
0.24	0.06158	0.116756	11	-0.34143	0.102694	19			0.5136
0.3	0.057695	0.12006	11	-0.33155	0.104095	19			3.734
0.36	0.036779	0.130521	11	-0.3048	0.101778	19			7.467
0.42	0.006133	0.134114	11	-0.27166	0.09806	19			0.02609
0.48	0.004577	0.143729	11	-0.23681	0.095125	19			2.25
0.54	0.006596	0.146998	11	-0.20281	0.091562	19			3.394
0.6	0.037406	0.151657	11	-0.1434	0.092277	19
0.66	0.05535	0.156812	11	-0.08021	0.094252	19
0.72	0.083316	0.165772	11	-0.01142	0.095269	19
0.78	0.117163	0.168631	11	0.071749	0.095955	19
0.84	0.171663	0.174019	11	0.15263	0.096882	19
0.9	0.233328	0.181421	11	0.229762	0.099422	19
0.96	0.316258	0.186979	11	0.321257	0.104574	19
1.02	0.40714	0.189171	11	0.434021	0.119585	19
1.08	0.468487	0.178915	11	0.53616	0.137398	19
1.14	0.524686	0.164847	11	0.627267	0.157263	19
1.2	0.527437	0.159533	11	0.699548	0.17266	19
1.26	0.59397	0.145332	11	0.766647	0.180268	19
1.32	0.653522	0.13561	11	0.828549	0.187508	19
1.38	0.714507	0.12958	11	0.854377	0.194675	19
1.44	0.725066	0.122316	11	0.873203	0.202011	19
1.5	0.753051	0.117493	11	0.887376	0.208422	19
1.56	0.7132	0.120164	11	0.861275	0.20895	19
1.62	0.683011	0.124618	11	0.833419	0.213664	19
1.68	0.658793	0.130829	11	0.820842	0.227028	19
1.74	0.63526	0.13292	11	0.821868	0.247768	19
1.8	0.647833	0.127427	11	0.80818	0.265846	19
1.86	0.601845	0.133047	11	0.807195	0.285694	19
1.92	0.553756	0.135693	11	0.811357	0.303609	19
1.98	0.483848	0.141939	11	0.80272	0.317451	19
2.04	0.45109	0.141301	11	0.800981	0.336336	19
2.1	0.393857	0.145786	11	0.798834	0.354773	19
2.16	0.372201	0.143141	11	0.796599	0.36823	19
2.22	0.348692	0.141142	11	0.779703	0.374495	19
2.28	0.323158	0.131066	11	0.747847	0.375539	19
2.34	0.270898	0.123789	11	0.698986	0.367381	19
2.4	0.225518	0.114435	11	0.670111	0.35768	19
2.46	0.179851	0.104212	11	0.631342	0.348851	19
2.52	0.131168	0.098175	11	0.57571	0.339291	19
2.58	0.126467	0.089382	11	0.559909	0.337335	19
2.64	0.131017	0.081821	11	0.539238	0.324599	19
2.7	0.133868	0.084525	11	0.529252	0.312404	19
2.76	0.169167	0.097718	11	0.517831	0.305301	19
2.82	0.179119	0.108431	11	0.483403	0.296677	19
2.88	0.185323	0.119264	11	0.43935	0.286212	19
2.94	0.187295	0.12151	11	0.41012	0.278103	19
3	0.197399	0.122374	11	0.382221	0.274794	19

## Sheet: Fig 2h
Fig 2h
Baseline				Zymosan
0.04g	0.16g	0.6g	1.4g	0.04g	0.16g	0.6g	1.4g
1.68	0.16	0.6	0.78	0.4	0.16	0.6	1.4
0.96	1.02	1.08	0.96	1.2	1.14	0.96	0.9
1.98	1.32	1.14	1.32	1.08	1.08	1.32	1.14
1.56	1.38	1.08	1.02	1.8	1.8	1.32	1.08
0.78	2.34	2.28	1.08	0.42	1.98	1.26	1.2
3	3	1.32	1.74	1.68	1.98	1.26	1.44
0.3	0.6	1.44	1.2	2.16	1.68	1.44	1.38
0.24	0.96	1.74	1.38	2.7	1.62	1.44	1.26
1.5	0.6	2.52	1.38	3	1.44	1.5	2.52
2.4	2.1	1.38	0.9	1.32	0.24	1.44	1.68
1.38	2.34	1.2	1.98	0.84	2.1	1.56	0.84
0.12	2.28	1.68	1.44	3	3	2.76	1.14
0.24	2.64	1.38	1.14	0.18	1.14	1.14	1.62
1.38	0.42	1.38	1.26	1.98	1.14	1.38	1.68
0.84	1.26	1.56	1.86	0.6	2.1	1.98	1.32
1.14	0.42	1.5	2.22	0.24	1.26	1.8	2.52
1.26	2.16	1.14	1.68	3	2.28	1.2	1.08
0.66	1.56	0.78	1.38	2.34	1.92	0.6	0.24
1.38	1.56	0.9	1.14	1.56	1.68	2.1	0.54
1.32	2.46	2.76	1.74	0.66	1.14	1.96	0.96
0.3	3	1.02	1.02	0.72	1.38	0.96	1.02
0.6	0.72	1.26	0.96	0.24	1.5	1.08	1.14
0.18	1.68	0.42	1.8	2.22	1.74	1.68	2.04
1.32	0.96	0.12	1.44	2.46	1.5	1.68	1.56
1.5	3	1.38	1.86	1.5	1.26	1.68	1.14
1.68	0.48	1.2	1.32	0.66	1.56	1.44	1.5
1.98	2.7	1.8	0.54	2.28	1.38	1.44	1.44
2.46	1.44	0.84	1.2		1.74	1.62	1.62
0.78	0.54	1.44	1.14			1.5	1.92
0.18	2.4	1.26	1.56			1.74
	0.9	2.28				1.56

## Sheet: Fig 2i
	Pre Zymosan			Zymosan				AUC
Time	Average Z-scored dF/F	SEM	N	Average Z-scored dF/F	SEM	N		Pre Zymosan	Post Zymosan
-1.86	0.173616	0.327604	15	-0.4273	0.180986	9		3.037	0.3829
-1.8	0.185298	0.344225	15	-0.45723	0.181019	9		0.3175	0.1107
-1.74	0.166353	0.351983	15	-0.46849	0.183228	9		0.7341	5.031
-1.68	0.137474	0.350395	15	-0.48713	0.182503	9		6.569	0.7075
-1.62	0.117328	0.350707	15	-0.50709	0.182127	9		3.599	5.451
-1.56	0.108544	0.349162	15	-0.5148	0.183647	9		-2.485	1.37
-1.5	0.089321	0.341027	15	-0.52064	0.184626	9		-3.836	4.07
-1.44	0.079479	0.331884	15	-0.51782	0.186399	9		5.216	5.895
-1.38	0.082665	0.318918	15	-0.51021	0.186822	9		7.071	4.182
-1.32	0.079321	0.301348	15	-0.50237	0.190394	9		4.719
-1.26	0.065985	0.287253	15	-0.49794	0.196198	9		-0.1826
-1.2	0.029601	0.276393	15	-0.48358	0.205751	9		2.991
-1.14	0.000403	0.26519	15	-0.46869	0.21956	9		0.5136
-1.08	-0.02623	0.251691	15	-0.44752	0.234811	9		2.143
-1.02	-0.04566	0.233332	15	-0.42349	0.247436	9		-0.2226
-0.96	-0.03998	0.221322	15	-0.40914	0.259082	9
-0.9	-0.02821	0.207924	15	-0.40603	0.274564	9
-0.84	-0.00396	0.202597	15	-0.40267	0.286346	9
-0.78	0.018968	0.201041	15	-0.40042	0.286859	9
-0.72	0.052961	0.204712	15	-0.40854	0.281932	9
-0.66	0.095894	0.209099	15	-0.41887	0.277178	9
-0.6	0.14939	0.223385	15	-0.43498	0.274457	9
-0.54	0.232636	0.24158	15	-0.46033	0.269779	9
-0.48	0.321534	0.263353	15	-0.48214	0.269837	9
-0.42	0.379432	0.282879	15	-0.50497	0.270796	9
-0.36	0.412115	0.292858	15	-0.52536	0.267293	9
-0.3	0.438594	0.297838	15	-0.54645	0.261785	9
-0.24	0.458402	0.2931	15	-0.56177	0.257678	9
-0.18	0.466994	0.285053	15	-0.58635	0.250739	9
-0.12	0.47803	0.276048	15	-0.60947	0.2454	9
-0.06	0.488669	0.261457	15	-0.61079	0.248883	9
0	0.520142	0.251402	15	-0.61373	0.252057	9
0.06	0.561932	0.249135	15	-0.60629	0.259039	9
0.12	0.58306	0.251461	15	-0.6042	0.26281	9
0.18	0.622959	0.261547	15	-0.61138	0.26313	9
0.24	0.681807	0.279856	15	-0.60507	0.268058	9
0.3	0.730111	0.300641	15	-0.55681	0.278438	9
0.36	0.768588	0.320601	15	-0.47391	0.294071	9
0.42	0.815934	0.334134	15	-0.34704	0.327612	9
0.48	0.878529	0.343138	15	-0.2128	0.375297	9
0.54	0.944565	0.347793	15	-0.07107	0.42941	9
0.6	1.01201	0.342811	15	0.065211	0.477337	9
0.66	1.09296	0.329518	15	0.185793	0.514528	9
0.72	1.19185	0.319051	15	0.301222	0.545708	9
0.78	1.28088	0.315107	15	0.44599	0.578947	9
0.84	1.37322	0.313031	15	0.592248	0.612225	9
0.9	1.46308	0.317809	15	0.699684	0.639457	9
0.96	1.55096	0.325296	15	0.767481	0.650047	9
1.02	1.61838	0.327632	15	0.816768	0.640895	9
1.08	1.63509	0.324799	15	0.860732	0.606835	9
1.14	1.61108	0.31995	15	0.89636	0.556635	9
1.2	1.56399	0.315557	15	0.934172	0.510691	9
1.26	1.4692	0.302602	15	0.998013	0.473671	9
1.32	1.379	0.288437	15	1.05148	0.431159	9
1.38	1.18737	0.257217	15	1.0845	0.394063	9
1.44	1.11755	0.250529	15	1.07519	0.340541	9
1.5	1.05866	0.242929	15	1.06488	0.28758	9
1.56	0.986882	0.235125	15	1.06906	0.254692	9
1.62	0.912203	0.233085	15	1.06247	0.248391	9
1.68	0.857755	0.230983	15	1.06265	0.257855	9
1.74	0.830382	0.230182	15	1.05747	0.278806	9
1.8	0.850975	0.239083	15	1.07253	0.309024	9
1.86	0.874293	0.249126	15	1.04189	0.334027	9
1.92	0.882718	0.260693	15	1.02316	0.346593	9
1.98	0.878957	0.269369	15	0.992002	0.362466	9
2.04	0.864018	0.278985	15	0.995388	0.367688	9
2.1	0.829544	0.293721	15	0.992601	0.363088	9
2.16	0.791176	0.315498	15	0.977719	0.350795	9
2.22	0.738003	0.328994	15	0.95066	0.340377	9
2.28	0.688875	0.331275	15	0.896477	0.328366	9
2.34	0.650649	0.328546	15	0.830272	0.31708	9
2.4	0.589809	0.314663	15	0.741402	0.302922	9
2.46	0.537581	0.30282	15	0.670942	0.289329	9
2.52	0.475888	0.286451	15	0.594756	0.279618	9
2.58	0.402644	0.2593	15	0.533684	0.271628	9
2.64	0.347022	0.233928	15	0.458419	0.266546	9
2.7	0.304347	0.20823	15	0.406295	0.268655	9
2.76	0.282174	0.17918	15	0.358493	0.275341	9
2.82	0.294196	0.159632	15	0.319809	0.274636	9
2.88	0.295092	0.146838	15	0.288872	0.273687	9
2.94	0.280505	0.138446	15	0.276812	0.277515	9
3	0.251035	0.127892	15	0.274336	0.276741	9

## Sheet: Fig 2j
Time	Average Z-scored dF/F	SEM	N		AUC
-1.86	-0.0861	0.075277	9		Cold
-1.8	-0.07371	0.080733	9		3.256
-1.74	-0.06496	0.079416	9		0.7455
-1.68	-0.0661	0.079308	9		1.266
-1.62	-0.06237	0.086118	9		1.449
-1.56	-0.06115	0.092734	9		2.619
-1.5	-0.0829	0.095739	9		0.5935
-1.44	-0.11069	0.09235	9		0.7804
-1.38	-0.13244	0.091921	9		0.3469
-1.32	-0.13656	0.090952	9		0.07646
-1.26	-0.12782	0.090068	9
-1.2	-0.11562	0.093756	9
-1.14	-0.1078	0.103472	9
-1.08	-0.0981	0.109169	9
-1.02	-0.10248	0.11386	9
-0.96	-0.11504	0.117242	9
-0.9	-0.10896	0.121192	9
-0.84	-0.12009	0.12263	9
-0.78	-0.12554	0.121138	9
-0.72	-0.13319	0.11662	9
-0.66	-0.14956	0.115168	9
-0.6	-0.15664	0.113484	9
-0.54	-0.1717	0.107151	9
-0.48	-0.19038	0.105116	9
-0.42	-0.19008	0.101571	9
-0.36	-0.18716	0.099502	9
-0.3	-0.19261	0.098171	9
-0.24	-0.20818	0.093366	9
-0.18	-0.21095	0.092969	9
-0.12	-0.22384	0.093037	9
-0.06	-0.23055	0.096597	9
0	-0.23999	0.097099	9
0.06	-0.23587	0.096476	9
0.12	-0.23203	0.100675	9
0.18	-0.24011	0.106003	9
0.24	-0.24205	0.11434	9
0.3	-0.22863	0.129501	9
0.36	-0.19741	0.149144	9
0.42	-0.16324	0.161641	9
0.48	-0.11558	0.173143	9
0.54	-0.06274	0.180814	9
0.6	-0.00767	0.191123	9
0.66	0.039916	0.201737	9
0.72	0.099628	0.20306	9
0.78	0.165949	0.204658	9
0.84	0.237421	0.201931	9
0.9	0.307538	0.19569	9
0.96	0.368762	0.189702	9
1.02	0.423148	0.18896	9
1.08	0.45873	0.186488	9
1.14	0.487326	0.179012	9
1.2	0.525311	0.169274	9
1.26	0.578626	0.159859	9
1.32	0.627012	0.155238	9
1.38	0.657855	0.150763	9
1.44	0.672278	0.151563	9
1.5	0.680331	0.144376	9
1.56	0.693867	0.135491	9
1.62	0.686315	0.129436	9
1.68	0.675761	0.131648	9
1.74	0.66003	0.137217	9
1.8	0.625367	0.147462	9
1.86	0.571872	0.162112	9
1.92	0.527203	0.174771	9
1.98	0.493604	0.183581	9
2.04	0.470415	0.189939	9
2.1	0.440595	0.20068	9
2.16	0.397751	0.206112	9
2.22	0.373405	0.211308	9
2.28	0.339491	0.211732	9
2.34	0.324379	0.215008	9
2.4	0.306815	0.217399	9
2.46	0.293543	0.222718	9
2.52	0.265391	0.230642	9
2.58	0.237949	0.235894	9
2.64	0.207871	0.236058	9
2.7	0.180978	0.234037	9
2.76	0.167844	0.23688	9
2.82	0.156769	0.240609	9
2.88	0.161112	0.24696	9
2.94	0.146	0.247536	9

## Sheet: Fig 2k
	No Withdrawal			Withdrawal				AUC
Time	Average Z-scored dF/F	SEM	N	Average Z-scored dF/F	SEM	N		No Withdrawal	Withdrawal
-0.54	0.07006	0.178094	15	0.034671	0.176933	15		-0.5348	1.342
-0.48	0.057308	0.175452	15	-0.00298	0.183312	15		0.5647	0.4912
-0.42	0.051221	0.175263	15	-0.01561	0.193532	15		-0.4461	1.527
-0.36	0.060318	0.172169	15	-0.02783	0.207114	15		0.4588	-1.808
-0.3	0.071255	0.170776	15	-0.03467	0.21954	15		-0.6058	1.68
-0.24	0.093428	0.170205	15	-0.03928	0.22821	15		0.3938	1.217
-0.18	0.112462	0.173347	15	-0.03949	0.234545	15		0.4041	-2.605
-0.12	0.135991	0.180889	15	-0.02329	0.245713	15		-0.1794	1.54
-0.06	0.151344	0.191544	15	0.00907	0.253612	15		1.319	1.976
0	0.165895	0.201305	15	0.041801	0.261419	15		1.573	0.9794
0.06	0.16871	0.208119	15	0.066104	0.266042	15		0.4028	-1.463
0.12	0.186574	0.213915	15	0.074246	0.265071	15		0.103	7.249
0.18	0.190752	0.222654	15	0.064717	0.257265	15		-0.7185	2.741
0.24	0.189723	0.229982	15	0.06013	0.250542	15		0.103	-0.2649
0.3	0.168302	0.231839	15	0.062471	0.248085	15		-0.7185	-0.01882
0.36	0.135602	0.225484	15	0.086409	0.253433	15
0.42	0.116061	0.219246	15	0.104812	0.257408	15
0.48	0.104785	0.220549	15	0.113106	0.258062	15
0.54	0.103946	0.223288	15	0.109943	0.261234	15
0.6	0.107142	0.22734	15	0.108478	0.265857	15
0.66	0.105489	0.230396	15	0.126424	0.271409	15
0.72	0.09869	0.230207	15	0.151622	0.276178	15
0.78	0.082065	0.221637	15	0.178698	0.278763	15
0.84	0.059145	0.212613	15	0.219352	0.283539	15
0.9	0.034624	0.205724	15	0.246507	0.286541	15
0.96	0.017321	0.196273	15	0.250573	0.285044	15
1.02	-0.01292	0.181664	15	0.283641	0.281917	15
1.08	-0.04457	0.165355	15	0.326791	0.27709	15
1.14	-0.07083	0.149781	15	0.378158	0.269355	15
1.2	-0.09388	0.143697	15	0.437765	0.257263	15
1.26	-0.0998	0.140473	15	0.508249	0.248528	15
1.32	-0.10261	0.138162	15	0.588531	0.240812	15
1.38	-0.08244	0.137791	15	0.649564	0.238141	15
1.44	-0.06285	0.139987	15	0.689019	0.239545	15
1.5	-0.04255	0.140503	15	0.741776	0.249912	15
1.56	-0.02416	0.143583	15	0.790067	0.273628	15
1.62	-0.00626	0.147005	15	0.816288	0.302108	15
1.68	0.012005	0.148105	15	0.837485	0.32429	15
1.74	0.03592	0.149251	15	0.849291	0.346565	15
1.8	0.068028	0.148845	15	0.851296	0.362834	15
1.86	0.084757	0.149413	15	0.828261	0.370219	15
1.92	0.099317	0.155734	15	0.79788	0.380038	15
1.98	0.111048	0.163934	15	0.788235	0.38691	15
2.04	0.111354	0.170575	15	0.796103	0.387664	15
2.1	0.121848	0.177223	15	0.796627	0.387397	15
2.16	0.129783	0.182773	15	0.802549	0.377954	15
2.22	0.149382	0.188387	15	0.808995	0.368671	15
2.28	0.16427	0.193926	15	0.79599	0.359392	15
2.34	0.155254	0.194402	15	0.77503	0.342339	15
2.4	0.123504	0.189064	15	0.743934	0.321433	15
2.46	0.105385	0.189502	15	0.715722	0.301742	15
2.52	0.106075	0.195405	15	0.684579	0.285069	15
2.58	0.106874	0.200821	15	0.660609	0.27775	15
2.64	0.125822	0.211867	15	0.623141	0.275254	15
2.7	0.148108	0.220929	15	0.574906	0.276921	15
2.76	0.170075	0.237364	15	0.533302	0.286301	15
2.82	0.188531	0.260426	15	0.496104	0.297206	15
2.88	0.210834	0.286018	15	0.472418	0.309528	15
2.94	0.245472	0.313801	15	0.446698	0.322355	15
3	0.288856	0.34014	15	0.416345	0.332585	15

[truncated: 22 more sheets: Fig 2l, Fig 2m, Fig 2n, Fig 3, Fig 4, Fig 5, Fig S2, Fig S3, Fig S4, Fig S4d, Fig S4e, Fig S4f, Fig S4g, Fig S4h, Fig S4i, Fig S4j, Fig S4l, Fig S4m, Fig S4n, Fig S4o …]
